# Supplementary material for: Deep learning to decode sites of RNA translation in normal and cancerous tissues
Source: Nat Commun. 2025 Feb 2;16:1275. doi: 10.1038/s41467-025-56543-0 (PMC11788427; doi:10.1038/s41467-025-56543-0)
Supplement: Supplementary file 4 — Supplementary Dataset 2 [file 41467_2025_56543_MOESM4_ESM.xlsx]

## Sheet: Benchmark
# Comparative performances of RIBO-former with different tools for detection of expressed coding sequences.
# Performances are given for multiple data sets and tools. Different tools construct different ORF libraries, on which the score metric is calculated.
# Ensembl GRCh38 v107 is used to annotated CDSs.
				Tool		RIBO-former
PRICE	ORF Library	Positive set (CDSs)	Positive set (%)	ROC AUC	PR AUC	ROC AUC	PR AUC
SRR1802129	6417	352	5.5	0.786	0.159	0.968	0.639
SRR2433794	42978	2534	5.9	0.693	0.185	0.961	0.639
SRR2732970	109391	7478	6.8	0.635	0.276	0.965	0.72
SRR2733100	122202	4735	3.9	0.562	0.153	0.977	0.694
SRR2954800	7654	637	8.3	0.726	0.17	0.935	0.604
SRR8449577	15520	1027	6.6	0.728	0.207	0.958	0.65
SRR9113067	11944	457	3.8	0.781	0.195	0.967	0.565
SRR11005875	13175	1477	11.2	0.721	0.246	0.943	0.678
Rp-Bp
SRR1802129	271334	28401	10.4672	0.579002	0.144431	0.929102	0.584516
SRR2433794	457094	40037	8.75903	0.563087	0.109048	0.944856	0.624592
SRR2732970	489002	40407	8.26316	0.62062	0.119219	0.921573	0.585191
SRR2733100	475296	39761	8.36552	0.610514	0.11599	0.924523	0.593296
SRR2954800	238909	23265	9.73802	0.536229	0.113087	0.922841	0.561393
SRR8449577	371811	34404	9.25309	0.577589	0.126479	0.946504	0.625937
SRR9113067	376256	34991	9.29979	0.546532	0.110777	0.917866	0.515034
SRR11005875	449914	41421	9.20643	0.56594	0.114179	0.947787	0.631373
ORFquant
SRR1802129	12364	7092	57.4	0.736	0.767	0.783	0.809
SRR2433794	25921	14736	56.8	0.786	0.786	0.81	0.826
SRR2732970	26805	14668	54.7	0.721	0.713	0.827	0.839
SRR2733100	18888	6622	35.1	0.602	0.407	0.877	0.797
SRR2954800	6602	3278	49.7	0.593	0.567	0.836	0.82
SRR8449577	17044	10957	64.3	0.764	0.826	0.796	0.858
SRR9113067	11453	6471	56.5	0.673	0.71	0.77	0.791
SRR11005875	21558	13525	62.7	0.798	0.838	0.783	0.839
RiboTISH
SRR1802129	646112	50144	7.76088	0.583015	0.104901	0.931907	0.52689
SRR2433794	1020518	69479	6.80821	0.556487	0.0780414	0.940944	0.558391
SRR2732970	1039658	69286	6.66431	0.57219	0.0775155	0.915101	0.526475
SRR2733100	1002275	67270	6.71173	0.565291	0.0772498	0.918508	0.535481
SRR2954800	442725	34448	7.7809	0.532371	0.085317	0.931179	0.543689
SRR8449577	842566	60171	7.1414	0.574333	0.0891772	0.944725	0.568036
SRR9113067	759182	55710	7.33816	0.553076	0.0862869	0.923861	0.471713
SRR11005875	1006709	71656	7.11785	0.566048	0.0846405	0.943559	0.562921
Ribotricer
SRR1802129	238095	23206	9.7	0.569	0.111	0.966	0.709
SRR2433794	506515	33181	6.6	0.594	0.078	0.974	0.692
SRR2732970	487689	28823	5.9	0.557	0.065	0.971	0.687
SRR2733100	171597	4022	2.3	0.603	0.034	0.964	0.447
SRR2954800	155014	15248	9.8	0.586	0.122	0.959	0.679
SRR8449577	363661	28043	7.7	0.592	0.093	0.973	0.706
SRR9113067	195331	15107	7.7	0.593	0.099	0.962	0.646
SRR11005875	439689	34384	7.8	0.582	0.091	0.971	0.694
RibORFv2
SRR1802129	2845010	38765	1.36256	0.59325	0.0159036	0.938651	0.221713
SRR2433794	8444544	58144	0.688539	0.735854	0.013057	0.967103	0.311003
SRR2732970	10505754	59202	0.56352	0.779475	0.0130344	0.973818	0.411453
SRR2733100	10658211	59725	0.560366	0.751738	0.0107728	0.972813	0.403708
SRR2954800	3162117	39060	1.23525	0.595387	0.0148124	0.931516	0.251846
SRR8449577	5580928	50366	0.902466	0.657501	0.0124523	0.962657	0.320104
SRR9113067	4618771	49344	1.06834	0.621419	0.0135284	0.934418	0.168275
SRR11005875	6308594	58220	0.922868	0.648803	0.0127191	0.963604	0.317365

## Sheet: Input_token_comparisons
# RIBO-former performances for different input token strategies and data sets. Scores are calculated on the test set after selection of the model with the minimum validation loss (Extended data Figure 1).
# For each data set and strategy, the cross-entropy loss (×103), area under the receiver operating characteristic curve (ROC), and area under the precision-recall curve (PR) are given.
# Results indicate the relevance of read length information for the prediction of translation initiation sites using ribosome profiling data. All strategies are evaluated using the same model architecture and training/validation data.
# Strategy A generates input tokens utilizing read count information for every position of the transcript.
# Strategy A has been evaluated for reads mapped by their 5'-end and reads offset based on read length information utilizing two different tools (Plastid, RiboWaltz). Strategy B includes information on both the positions and read lengths of the mapped reads.
		SRR1802129			SRR2433794			SRR2732970			SRR2733100			SRR2954800			SRR8449577			SRR9113067			SRR11005875
	Position	Loss	ROC AUC	PR AUC	Loss	ROC AUC	PR AUC	Loss	ROC AUC	PR AUC	Loss	ROC AUC	PR AUC	Loss	ROC AUC	PR AUC	Loss	ROC AUC	PR AUC	Loss	ROC AUC	PR AUC	Loss	ROC AUC	PR AUC
A	5'	1.71	0.938	0.0211	1.48	0.965	0.0937	1.4	0.963	0.161	1.38	0.965	0.161	1.69	0.935	0.0394	1.55	0.955	0.0721	1.7	0.943	0.0178	1.48	0.967	0.0727
A	Plastid	1.74	0.935	0.0144	1.49	0.964	0.0825	1.39	0.965	0.156	1.41	0.964	0.145	1.72	0.931	0.0309	1.57	0.954	0.0579	1.7	0.942	0.0161	1.5	0.966	0.0721
A	RiboWaltz	1.7	0.941	0.0205	1.47	0.966	0.0908	1.4	0.964	0.154	1.4	0.964	0.151	1.71	0.932	0.0324	1.56	0.955	0.064	1.7	0.943	0.0171	1.48	0.967	0.0721
B	5'	1.69	0.945	0.0217	1.44	0.968	0.104	1.31	0.969	0.211	1.3	0.97	0.217	1.69	0.937	0.04	1.54	0.956	0.0751	1.7	0.943	0.0189	1.47	0.967	0.0804
