# Supplementary material for: Deep learning to decode sites of RNA translation in normal and cancerous tissues
Source: Nat Commun. 2025 Feb 2;16:1275. doi: 10.1038/s41467-025-56543-0 (PMC11788427; doi:10.1038/s41467-025-56543-0)
Supplement: Supplementary file 6 — Supplementary Dataset 4 [file 41467_2025_56543_MOESM6_ESM.xlsx]

## Sheet: DESeq_MBL
# Differentially expressed ncORFs between medulloblastoma cell lines with high and low MYC expression
	ORF_id	tr_id	ORF_pos	ORF_type	ORF_len	RiboTIE_output	gene_name	TIS_transformer_output	log2FoldChange_x	padj_x_log
2489	ENST00000381278_24	ENST00000381278	24	uoORF	261	0.218858	A4GALT	0.0756315	2.6409	-2.04053
2732	ENST00000586485_115	ENST00000586485	115	uORF	69	0.445872	ACAA2	0.000275672	-2.98571	-6.45189
1821	ENST00000352511_80	ENST00000352511	80	uORF	159	0.350862	ACVR2B	0.0218267	-2.43357	-3.85586
1460	ENST00000564657_859	ENST00000564657	859	uORF	9	0.16852	ADAT1	5.01076e-08	2.04194	-3.39707
1902	ENST00000307921_105	ENST00000307921	105	uORF	9	0.279863	ADAT1	1.39305e-05	2.04194	-3.39707
1539	ENST00000534464_179	ENST00000534464	179	uORF	99	0.151275	ADM	0.000193029	4.82779	-8.78605
2063	ENST00000530439_178	ENST00000530439	178	uORF	99	0.196793	ADM	0.000369809	4.82779	-8.78605
2528	ENST00000531324_146	ENST00000531324	146	uORF	18	0.162358	AHNAK	1.11102e-06	3.18012	-4.5731
1226	ENST00000266581_153	ENST00000266581	153	uORF	84	0.217551	AMIGO2	0.00194315	4.90718	-12.1174
628	ENST00000542531_65	ENST00000542531	65	uORF	30	0.409089	ANAPC15	5.20716e-07	-2.09739	-2.18528
716	ENST00000539395_340	ENST00000539395	340	uORF	30	0.37413	ANAPC15	1.98905e-06	-2.07486	-2.20451
1022	ENST00000537644_146	ENST00000537644	146	uORF	30	0.269377	ANAPC15	2.39287e-06	-2.07486	-2.20451
1503	ENST00000637040_132	ENST00000637040	132	uORF	93	0.158552	ARHGEF9	0.00394009	-2.75376	-4.45038
1165	ENST00000390645_254	ENST00000390645	254	uORF	51	0.233994	ARL4C	0.00141829	2.77642	-3.46274
1296	ENST00000339728_282	ENST00000339728	282	uORF	51	0.202233	ARL4C	0.00229847	2.77642	-3.46274
259	ENST00000320033_120	ENST00000320033	120	uORF	36	0.617795	ARL4D	7.79351e-08	-2.84114	-4.12381
2772	ENST00000605941_1	ENST00000605941	1	uORF	12	0.201115	ASDURF	1.07876e-05	-2.91877	-3.23512
1341	ENST00000607062_68	ENST00000607062	68	uORF	12	0.191571	ASNSD1	4.00386e-08	-2.91877	-3.23512
2737	ENST00000425590_14	ENST00000425590	14	uORF	12	0.395066	ASNSD1	2.72937e-07	-2.91877	-3.23512
203	ENST00000691106_143	ENST00000691106	143	uORF	96	0.653801	ATP1B1	0.636789	2.52104	-4.047
384	ENST00000341156_318	ENST00000341156	318	uORF	36	0.534502	B4GALNT1	9.69026e-05	2.59027	-2.94397
2714	ENST00000563804_1	ENST00000563804	1	uORF	162	0.188639	BCO1	1.26654e-18	-3.925	-4.54252
787	ENST00000369152_63	ENST00000369152	63	uORF	33	0.344999	BOLA1	8.33006e-13	-2.43991	-2.37185
1239	ENST00000554565_25	ENST00000554565	25	uORF	36	0.214691	BTBD7	0.000380075	-2.30088	-5.24886
1342	ENST00000503292_36	ENST00000503292	36	uORF	69	0.191547	CC2D2A	0.00137528	-2.10123	-1.92938
2656	ENST00000358932_34	ENST00000358932	34	uORF	117	0.178702	CCNB1IP1	0.146602	-2.1556	-10.3677
2689	ENST00000556854_58	ENST00000556854	58	uORF	117	0.307236	CCNB1IP1	0.0921654	-2.1556	-10.3677
1499	ENST00000413878_98	ENST00000413878	98	uORF	78	0.159389	CDH2	0.000189236	2.18739	-1.49687
1681	ENST00000589159_105	ENST00000589159	105	uoORF	558	0.501107	CDIP1	0.889486	-2.26892	-9.04639
2811	ENST00000312547_80	ENST00000312547	80	uORF	48	0.152447	CHMP2A	9.2016e-18	2.47412	-3.8867
2720	ENST00000706164_29	ENST00000706164	29	uORF	264	0.815133	CHN2	0.32918	-6.91233	-9.11734
1162	ENST00000223398_312	ENST00000223398	312	uORF	18	0.234801	CLIP2	1.60802e-05	4.86518	-6.93401
1222	ENST00000361545_244	ENST00000361545	244	uORF	18	0.218635	CLIP2	2.30492e-05	4.86518	-6.93401
904	ENST00000463526_144	ENST00000463526	144	uORF	69	0.305577	CMSS1	0.0363555	-2.25018	-12.3411
124	ENST00000681330_348	ENST00000681330	348	dORF	756	0.7375	CTSV	0.190228	-2.85289	-3.41236
690	ENST00000686010_28	ENST00000686010	28	uORF	30	0.385307	DOT1L	0.00357598	-2.06268	-4.02726
846	ENST00000398665_28	ENST00000398665	28	uORF	30	0.326426	DOT1L	0.00298796	-2.06268	-4.02726
2725	ENST00000590110_70	ENST00000590110	70	uORF	3	0.578293	DUS3L	0.000281416	-3.08175	-3.55213
2733	ENST00000320699_51	ENST00000320699	51	uORF	3	0.432247	DUS3L	5.29017e-05	-3.08175	-3.55213
2367	ENST00000240100_215	ENST00000240100	215	uORF	3	0.474082	DUSP4	5.73565e-07	2.38881	-2.61733
2783	ENST00000524573_28	ENST00000524573	28	uORF	111	0.179747	EDA	0.00347324	-4.59459	-5.9781
2568	ENST00000568269_50	ENST00000568269	50	uORF	330	0.536908	EEF2K	3.19583e-13	-2.38928	-6.13172
770	ENST00000620753_68	ENST00000620753	68	uORF	39	0.206187	EI24	8.7818e-06	-2.38285	-3.11494
1559	ENST00000515600_184	ENST00000515600	184	uORF	39	0.819445	FAM13A	0.00078816	-3.20088	-5.92917
1662	ENST00000264344_24	ENST00000264344	24	uORF	39	0.527156	FAM13A	0.000720244	-2.89992	-4.8984
2412	ENST00000356218_377	ENST00000356218	377	uORF	21	0.361362	FRMD6	7.49974e-09	2.25054	-2.21634
2211	ENST00000528094_13	ENST00000528094	13	uORF	18	0.190334	FUZ	0.000126669	-2.61026	-3.98944
2631	ENST00000313777_130	ENST00000313777	130	uORF	18	0.266941	FUZ	6.08777e-05	-2.56391	-3.85198
2679	ENST00000526435_122	ENST00000526435	122	uORF	18	0.443465	FUZ	4.85335e-05	-2.56391	-3.85198
2691	ENST00000527111_137	ENST00000527111	137	uORF	18	0.290114	FUZ	2.81277e-05	-2.56391	-3.85198
2692	ENST00000527585_124	ENST00000527585	124	uORF	18	0.255829	FUZ	0.000112763	-2.56391	-3.85198
2839	ENST00000377092_111	ENST00000377092	111	uORF	18	0.745823	FUZ	0.000165813	-2.56391	-3.85198
1524	ENST00000520518_89	ENST00000520518	89	uORF	9	0.154494	FYN	0.000329555	-2.23619	-2.01587
2662	ENST00000518295_333	ENST00000518295	333	uORF	9	0.164991	FYN	0.000419087	-2.23619	-2.01587
1747	ENST00000375769_85	ENST00000375769	85	uORF	69	0.418427	GADD45G	0.00129566	-6.94345	-15.4039
2221	ENST00000327773_49	ENST00000327773	49	uORF	3	0.152866	GAS6	6.71066e-07	3.33218	-2.98487
126	ENST00000614643_45	ENST00000614643	45	uORF	144	0.732947	GLMP	0.139291	2.73367	-3.28764
1673	ENST00000570142_29	ENST00000570142	29	uORF	171	0.506452	GPRC5B	1.37135e-08	-2.63472	-3.50851
261	ENST00000259895_129	ENST00000259895	129	uORF	21	0.616754	GTF2H4	1.9124e-05	-2.07164	-3.99836
2790	ENST00000587135_37	ENST00000587135	37	uORF	90	0.162319	HDAC5	0.0155965	-2.12862	-5.88213
2025	ENST00000397358_696	ENST00000397358	696	uORF	3	0.211506	HMBOX1	0.000395854	-3.49108	-2.46262
1349	ENST00000261520_44	ENST00000261520	44	uORF	93	0.189079	ICE2	3.91116e-06	-2.07098	-4.17563
1316	ENST00000417583_335	ENST00000417583	335	uORF	9	0.171624	IDH1	1.24031e-15	-2.18271	-2.63655
1353	ENST00000451391_231	ENST00000451391	231	uORF	9	0.158928	IDH1	1.40693e-16	-2.18271	-2.63655
2622	ENST00000396137_410	ENST00000396137	410	uORF	24	0.30843	JMY	0.0138818	-2.23367	-3.21324
2224	ENST00000377474_102	ENST00000377474	102	uORF	105	0.56394	KCTD12	5.08491e-12	-3.65446	-7.73956
2724	ENST00000461346_68	ENST00000461346	68	uoORF	36	0.587749	KIAA1614	0.0010345	-7.50883	-8.80464
1858	ENST00000552551_272	ENST00000552551	272	uORF	12	0.318205	KRT8	3.37679e-07	5.89191	-8.73068
2042	ENST00000243077_39	ENST00000243077	39	uORF	6	0.171311	LRP1	3.99183e-06	2.41034	-3.80884
2081	ENST00000553277_29	ENST00000553277	29	uORF	6	0.189334	LRP1	3.67657e-05	2.41034	-3.80884
277	ENST00000355220_91	ENST00000355220	91	uORF	24	0.604332	MAGEA11	3.28696e-05	4.30104	-3.32051
1078	ENST00000394128_20	ENST00000394128	20	uORF	12	0.255129	MED24	2.41663e-05	-3.46295	-10.208
1179	ENST00000356271_19	ENST00000356271	19	uORF	12	0.230203	MED24	2.19349e-05	-3.44857	-10.1128
1180	ENST00000356271_13	ENST00000356271	13	uORF	18	0.169642	MED24	0.000282529	-3.44857	-10.1128
1634	ENST00000416983_43	ENST00000416983	43	uORF	99	0.573465	MFNG	0.0107339	-4.88017	-4.57587
1699	ENST00000356998_40	ENST00000356998	40	uORF	99	0.478704	MFNG	0.00928041	-4.88017	-4.57587
1787	ENST00000438891_35	ENST00000438891	35	uORF	99	0.38221	MFNG	0.00739199	-4.88017	-4.57587
1861	ENST00000430411_43	ENST00000430411	43	uORF	99	0.315347	MFNG	0.0101589	-4.88017	-4.57587
2184	ENST00000424765_49	ENST00000424765	49	uORF	99	0.153733	MFNG	0.00649321	-4.88017	-4.57587
1020	ENST00000409645_115	ENST00000409645	115	uORF	42	0.26977	MGAT5	1.52585e-10	-3.01357	-6.78179
2090	ENST00000281923_195	ENST00000281923	195	uORF	42	0.186608	MGAT5	4.1849e-10	-3.06731	-6.92826
1521	ENST00000561491_18	ENST00000561491	18	uORF	12	0.154884	MT2A	5.87139e-09	2.27701	-3.27483
2617	ENST00000245185_40	ENST00000245185	40	uORF	12	0.327731	MT2A	9.74593e-10	2.28807	-3.30689
1665	ENST00000398425_118	ENST00000398425	118	uoORF	345	0.524717	NAPB	0.871113	-3.43315	-5.56512
564	ENST00000523892_142	ENST00000523892	142	uORF	78	0.445568	NDRG1	0.504744	-3.06578	-3.11299
1903	ENST00000518480_76	ENST00000518480	76	uORF	45	0.279678	NDRG1	2.18936e-07	-3.63524	-3.00686
1910	ENST00000522476_72	ENST00000522476	72	uORF	45	0.277024	NDRG1	1.05793e-07	-3.65702	-3.05973
2459	ENST00000323851_72	ENST00000323851	72	uORF	45	0.262601	NDRG1	7.9723e-08	-3.99115	-5.65177
2573	ENST00000517599_72	ENST00000517599	72	uORF	45	0.498987	NDRG1	9.12045e-08	-3.99115	-5.65177
2582	ENST00000518176_57	ENST00000518176	57	uORF	45	0.445401	NDRG1	2.91637e-08	-3.99115	-5.65177
2628	ENST00000522377_59	ENST00000522377	59	uORF	45	0.279931	NDRG1	2.65743e-08	-3.99115	-5.65177
1938	ENST00000697364_53	ENST00000697364	53	uORF	108	0.263646	NDUFAF6	0.101925	-2.81294	-6.33515
2137	ENST00000396111_11	ENST00000396111	11	uORF	108	0.167761	NDUFAF6	0.0106919	-2.76868	-6.11332
1591	ENST00000684079_51	ENST00000684079	51	uORF	27	0.661946	NEUROD1	0.000284778	-9.05829	-35.3469
1786	ENST00000683430_54	ENST00000683430	54	uORF	27	0.382216	NEUROD1	0.00043345	-9.05829	-35.3469
1899	ENST00000396995_59	ENST00000396995	59	uORF	186	0.282951	NRL	0.0128852	-8.83658	-14.1823
1750	ENST00000273860_39	ENST00000273860	39	uORF	120	0.417059	OCIAD2	8.11433e-06	-2.39197	-2.55632
1848	ENST00000508632_25	ENST00000508632	25	uORF	120	0.32549	OCIAD2	1.33658e-05	-2.39197	-2.55632
2039	ENST00000620187_79	ENST00000620187	79	uORF	93	0.204623	OCIAD2	3.20531e-06	-2.32643	-2.37812
34	ENST00000378757_89	ENST00000378757	89	uORF	15	0.860306	OPTN	2.24514e-07	3.02502	-4.45243
113	ENST00000482140_95	ENST00000482140	95	uORF	15	0.746211	OPTN	0.00016035	3.02502	-4.45243
291	ENST00000430081_85	ENST00000430081	85	uORF	15	0.591754	OPTN	0.000125658	3.02502	-4.45243
2793	ENST00000371610_22	ENST00000371610	22	uORF	3	0.654091	PARD6B	4.36221e-17	-3.88513	-6.35001
2291	ENST00000490063_123	ENST00000490063	123	uORF	9	0.195173	PCBP4	1.16666e-05	-3.00572	-8.3734
2465	ENST00000497653_111	ENST00000497653	111	uORF	9	0.2561	PCBP4	0.000174924	-3.00572	-8.3734
2738	ENST00000355852_27	ENST00000355852	27	uoORF	171	0.386872	PCBP4	0.0102345	-3.31046	-14.9877
2756	ENST00000471308_18	ENST00000471308	18	uORF	255	0.27401	PCBP4	0.117085	-2.95991	-10.6313
1705	ENST00000255266_4	ENST00000255266	4	uORF	96	0.4764	PDE6A	0.000354963	-9.53239	-8.54049
1709	ENST00000613228_4	ENST00000613228	4	uORF	96	0.473823	PDE6A	0.000346507	-9.53239	-8.54049
2698	ENST00000599577_19	ENST00000599577	19	uORF	54	0.214218	PEG3	0.000147258	-3.00859	-1.35911
1979	ENST00000698428_32	ENST00000698428	32	uORF	18	0.237758	PEPD	0.020803	2.09461	-1.6989
425	ENST00000252813_74	ENST00000252813	74	uORF	93	0.508731	PGPEP1	0.0388579	2.60215	-5.94771
498	ENST00000339209_165	ENST00000339209	165	uORF	99	0.476344	PHF10	3.32727e-14	-2.33542	-8.03769
1379	ENST00000638167_83	ENST00000638167	83	uORF	54	0.183031	PIGN	8.81059e-05	-2.03974	-3.73531
1423	ENST00000640876_141	ENST00000640876	141	uORF	54	0.176042	PIGN	9.01376e-05	-2.03974	-3.73531
1450	ENST00000638904_100	ENST00000638904	100	uORF	54	0.170842	PIGN	8.2713e-05	-2.03974	-3.73531
1493	ENST00000638183_100	ENST00000638183	100	uORF	54	0.160275	PIGN	7.06323e-05	-2.03974	-3.73531
1525	ENST00000640540_104	ENST00000640540	104	uORF	54	0.154458	PIGN	7.65623e-05	-2.03974	-3.73531
2697	ENST00000294964_18	ENST00000294964	18	uORF	99	0.219354	PKDCC	0.000772939	-3.498	-3.63946
1943	ENST00000548857_36	ENST00000548857	36	uORF	96	0.260945	PRKAG1	0.0158674	2.16164	-3.58429
1731	ENST00000336985_68	ENST00000336985	68	uORF	108	0.440752	PRR5	0.00477856	-3.11063	-3.65572
2047	ENST00000361473_39	ENST00000361473	39	uORF	108	0.202032	PRR5-ARHGAP8	0.0017352	-3.11063	-3.65572
2250	ENST00000427191_286	ENST00000427191	286	uORF	162	0.328844	PTPN13	0.110764	-4.26666	-7.95365
2252	ENST00000411767_286	ENST00000411767	286	uORF	162	0.322516	PTPN13	0.108525	-4.26666	-7.95365
2253	ENST00000436978_286	ENST00000436978	286	uORF	162	0.321784	PTPN13	0.108233	-4.26666	-7.95365
1800	ENST00000617451_188	ENST00000617451	188	uORF	81	0.370589	PTPRF	0.000279971	-2.01845	-7.20769
2105	ENST00000359947_181	ENST00000359947	181	uORF	81	0.180514	PTPRF	4.40353e-05	-2.01845	-7.20769
2254	ENST00000438120_174	ENST00000438120	174	uORF	81	0.321378	PTPRF	6.43794e-05	-2.01845	-7.20769
1924	ENST00000286353_81	ENST00000286353	81	uORF	27	0.269765	PXYLP1	0.0062534	-2.43732	-1.95938
1978	ENST00000378302_198	ENST00000378302	198	uORF	15	0.238382	RCBTB1	0.962087	-2.4168	-1.6076
61	ENST00000324439_97	ENST00000324439	97	uORF	3	0.819403	RCHY1	0.000156575	-2.94901	-2.01297
273	ENST00000504085_97	ENST00000504085	97	uORF	3	0.60515	RCHY1	5.82899e-05	-2.94901	-2.01297
995	ENST00000392894_63	ENST00000392894	63	uORF	12	0.278009	RNF13	1.13816e-06	-2.04587	-3.90891
1302	ENST00000474348_50	ENST00000474348	50	uORF	12	0.200832	RNF13	4.69626e-06	-2.04587	-3.90891
1812	ENST00000379270_63	ENST00000379270	63	uORF	12	0.356132	SAT1	7.76057e-05	2.28261	-4.53939
1912	ENST00000379254_63	ENST00000379254	63	uORF	12	0.275959	SAT1	7.76942e-05	2.28261	-4.53939
2028	ENST00000489394_39	ENST00000489394	39	uORF	12	0.208976	SAT1	4.33223e-05	2.28261	-4.53939
1870	ENST00000536441_223	ENST00000536441	223	uORF	66	0.307258	SESN3	1.11213e-09	-2.37369	-4.89458
1888	ENST00000416495_67	ENST00000416495	67	uORF	66	0.29526	SESN3	4.56276e-06	-2.37369	-4.89458
2682	ENST00000260653_187	ENST00000260653	187	uORF	186	0.381754	SIX3	0.0308182	-7.9451	-12.5337
1739	ENST00000371491_123	ENST00000371491	123	uoORF	186	0.431995	SLC1A7	0.00631125	-8.47322	-39.1145
1530	ENST00000377095_60	ENST00000377095	60	uORF	45	0.15358	SLC25A39	0.00214333	-2.07591	-5.94898
2587	ENST00000225308_107	ENST00000225308	107	uORF	45	0.423602	SLC25A39	0.00149541	-2.07591	-5.94898
2642	ENST00000537904_64	ENST00000537904	64	uORF	45	0.23688	SLC25A39	0.00160005	-2.07591	-5.94898
504	ENST00000245680_153	ENST00000245680	153	uORF	24	0.471228	SLC35F5	0.010766	-2.47377	-7.12124
1584	ENST00000538950_93	ENST00000538950	93	uORF	303	0.693139	SLC37A4	0.00800685	-2.53261	-13.0111
1944	ENST00000330775_93	ENST00000330775	93	uoORF	195	0.258878	SLC37A4	0.00307651	-2.53551	-17.4982
1983	ENST00000357590_281	ENST00000357590	281	uoORF	195	0.233657	SLC37A4	0.00162322	-2.53551	-17.4982
1990	ENST00000545985_597	ENST00000545985	597	uoORF	195	0.22967	SLC37A4	0.000424771	-2.53551	-17.4982
1598	ENST00000680729_180	ENST00000680729	180	uORF	36	0.640469	SLC3A2	2.14656e-07	-2.69388	-8.13533
1625	ENST00000680725_73	ENST00000680725	73	uORF	36	0.58902	SLC3A2	2.22223e-07	-2.69388	-8.13533
1676	ENST00000377891_73	ENST00000377891	73	uORF	36	0.504108	SLC3A2	1.69095e-07	-2.69388	-8.13533
1695	ENST00000377890_82	ENST00000377890	82	uORF	36	0.48102	SLC3A2	1.96343e-07	-2.69388	-8.13533
1697	ENST00000681569_75	ENST00000681569	75	uORF	36	0.480623	SLC3A2	7.02746e-08	-2.69388	-8.13533
1721	ENST00000538084_75	ENST00000538084	75	uORF	36	0.458544	SLC3A2	4.98403e-07	-2.69388	-8.13533
1749	ENST00000681467_82	ENST00000681467	82	uORF	36	0.417257	SLC3A2	4.48627e-08	-2.69388	-8.13533
1987	ENST00000535296_16	ENST00000535296	16	uORF	36	0.232095	SLC3A2	8.55047e-08	-2.78149	-8.11857
2015	ENST00000377889_40	ENST00000377889	40	uORF	36	0.217317	SLC3A2	1.44519e-07	-2.69388	-8.13533
1968	ENST00000354268_19	ENST00000354268	19	uORF	189	0.243743	SMARCAD1	0.00701474	-2.15064	-3.23244
1744	ENST00000660000_94	ENST00000660000	94	uORF	36	0.424109	STS	5.34511e-06	-3.4118	-4.47808
700	ENST00000307662_57	ENST00000307662	57	uORF	69	0.380961	SYNPO	3.76618e-05	5.0002	-6.73124
1718	ENST00000704698_127	ENST00000704698	127	uORF	261	0.459221	SYT1	2.14928e-18	-4.44921	-7.08792
1779	ENST00000704697_143	ENST00000704697	143	uORF	261	0.391244	SYT1	8.89363e-14	-4.44921	-7.08792
1901	ENST00000457153_53	ENST00000457153	53	uORF	261	0.280462	SYT1	4.7753e-17	-4.44921	-7.08792
1919	ENST00000261205_91	ENST00000261205	91	uORF	261	0.272152	SYT1	2.49796e-18	-4.44921	-7.08792
1955	ENST00000704703_104	ENST00000704703	104	uORF	261	0.252217	SYT1	4.8183e-17	-4.44921	-7.08792
1569	ENST00000397122_82	ENST00000397122	82	uORF	6	0.784149	TEAD4	5.16976e-06	-3.58187	-7.24664
1655	ENST00000584379_71	ENST00000584379	71	uORF	27	0.537311	TEX2	0.000213529	-2.70605	-5.42961
1656	ENST00000258991_38	ENST00000258991	38	uORF	27	0.535984	TEX2	0.000135965	-2.70605	-5.42961
2665	ENST00000434214_118	ENST00000434214	118	uORF	129	0.162341	TMEM38B	0.309056	-2.30667	-8.4087
2751	ENST00000439138_186	ENST00000439138	186	uORF	12	0.292186	TMEM98	4.31596e-05	-2.43886	-1.93201
710	ENST00000678838_134	ENST00000678838	134	uoORF	177	0.377319	TWF2	0.891916	2.08962	-7.66679
1795	ENST00000625681_24	ENST00000625681	24	uORF	21	0.374283	UBE3A	0.000694124	-2.13029	-4.03074
2076	ENST00000628267_39	ENST00000628267	39	uORF	21	0.19055	UBE3A	0.00079276	-2.13029	-4.03074
1126	ENST00000530828_94	ENST00000530828	94	uORF	126	0.242166	UBTF	0.205166	-2.56017	-8.84609
2033	ENST00000526094_94	ENST00000526094	94	uORF	126	0.206386	UBTF	0.19656	-2.56017	-8.84609
2057	ENST00000529383_94	ENST00000529383	94	uORF	126	0.197873	UBTF	0.192702	-2.56017	-8.84609
2585	ENST00000563048_21	ENST00000563048	21	uORF	24	0.429401	USP10	2.36001e-05	-2.6918	-4.18701
2618	ENST00000563386_17	ENST00000563386	17	uORF	24	0.320605	USP10	0.000343871	-2.95903	-5.1221
2234	ENST00000589335_109	ENST00000589335	109	uORF	54	0.412954	USP32	0.00570591	-3.13891	-8.32631
591	ENST00000527733_122	ENST00000527733	122	uORF	24	0.428644	USP47	0.000244707	-2.38842	-4.39953
1209	ENST00000399455_28	ENST00000399455	28	uORF	24	0.220655	USP47	0.00101809	-2.38842	-4.39953
2684	ENST00000361042_70	ENST00000361042	70	uORF	51	0.345354	WASF3	0.000792093	-4.71924	-11.6705
1639	ENST00000467467_86	ENST00000467467	86	uORF	3	0.570237	WWTR1	5.80853e-05	3.22708	-3.06896
2605	ENST00000460517_102	ENST00000460517	102	uORF	3	0.365923	WWTR1	0.0011272	3.22708	-3.06896
1602	ENST00000319374_192	ENST00000319374	192	uORF	3	0.63715	ZDHHC22	0.00138262	-8.23067	-8.07599
1991	ENST00000693075_33	ENST00000693075	33	uORF	39	0.229301	ZNF747	0.218802	-3.3072	-4.86632
1176	ENST00000415248_15	ENST00000415248	15	uORF	9	0.231949	ZNF749	1.80529e-09	-2.16113	-7.36989
2775	ENST00000456748_66	ENST00000456748	66	uORF	6	0.193997	ZSCAN21	0.000472146	-2.94503	-2.366
2776	ENST00000292450_66	ENST00000292450	66	uORF	6	0.191941	ZSCAN21	0.000454445	-2.94503	-2.366

## Sheet: Spearman_Low_MYC
#rho correlation and P-values of a two-sided Spearman test between ncORF-CDS pairs of low MYC Medulloblastoma cell lines.
ORF_id	tr_id	ORF_pos	ORF_type	ORF_len	RiboTIE_output	gene_name	TIS_transformer_output	spearman_rho	spearman_p
ENST00000259895_129	ENST00000259895	129	uORF	21	0.616754	GTF2H4	1.9124e-05	-0.904762	0.00200828
ENST00000436239_20	ENST00000436239	20	uORF	111	0.154613	GNPAT	0.0209823	-0.833333	0.0101755
ENST00000566113_97	ENST00000566113	97	uORF	177	0.394532	CDIPT	8.15035e-06	-0.809524	0.0149027
ENST00000700125_113	ENST00000700125	113	uORF	3	0.655027	PLEKHM1	1.27879e-06	-0.809524	0.0149027
ENST00000346299_16	ENST00000346299	16	uORF	39	0.233513	MTMR2	2.41461e-06	-0.809524	0.0149027
ENST00000675022_32	ENST00000675022	32	uORF	39	0.354576	MTMR2	3.26861e-05	-0.785714	0.0208151
ENST00000674989_32	ENST00000674989	32	uORF	39	0.213295	MTMR2	0.00261323	-0.785714	0.0208151
ENST00000430334_76	ENST00000430334	76	uORF	3	0.59631	PLEKHM1	1.14495e-06	-0.785714	0.0208151
ENST00000392168_236	ENST00000392168	236	uORF	78	0.176072	TCP1	0.00952321	-0.785714	0.0208151
ENST00000549884_19	ENST00000549884	19	uORF	27	0.217293	BAZ2A	2.5592e-06	-0.785714	0.0208151
ENST00000433147_52	ENST00000433147	52	uORF	30	0.219544	DEPDC5	0.056747	-0.761905	0.0280049
ENST00000382112_36	ENST00000382112	36	uORF	30	0.204818	DEPDC5	0.0788792	-0.761905	0.0280049
ENST00000644331_95	ENST00000644331	95	uORF	30	0.205297	DEPDC5	0.0635178	-0.761905	0.0280049
ENST00000382111_10	ENST00000382111	10	uORF	30	0.444761	DEPDC5	0.04657	-0.761905	0.0280049
ENST00000544255_129	ENST00000544255	129	uORF	78	0.270282	TCP1	0.000907339	-0.761905	0.0280049
ENST00000563953_30	ENST00000563953	30	uORF	234	0.218728	TMEM208	0.557585	-0.761905	0.0280049
ENST00000692281_93	ENST00000692281	93	uORF	33	0.311569		1.38426e-05	-0.761905	0.0280049
ENST00000645711_107	ENST00000645711	107	uORF	30	0.165709	DEPDC5	0.0548071	-0.761905	0.0280049
ENST00000645560_75	ENST00000645560	75	uORF	30	0.183523	DEPDC5	0.0575961	-0.761905	0.0280049
ENST00000400248_33	ENST00000400248	33	uORF	30	0.176872	DEPDC5	0.104748	-0.761905	0.0280049
ENST00000352645_54	ENST00000352645	54	uORF	81	0.387034	ZC3H7B	2.11483e-06	-0.761905	0.0280049
ENST00000589780_96	ENST00000589780	96	uORF	3	0.684371	PLEKHM1	1.00395e-05	-0.738095	0.0365528
ENST00000577831_28	ENST00000577831	28	uORF	51	0.612901	MED1	0.000563764	-0.738095	0.0365528
ENST00000257663_66	ENST00000257663	66	uORF	3	0.817123	TMEM60	0.00350134	-0.738095	0.0365528
ENST00000506806_170	ENST00000506806	170	uORF	96	0.316545	AGGF1	0.00102491	-0.738095	0.0365528
ENST00000703705_63	ENST00000703705	63	uORF	30	0.199146	GNB1	0.00790694	-0.738095	0.0365528
ENST00000588202_41	ENST00000588202	41	uORF	141	0.367186	TEN1	0.0792802	-0.714286	0.0465282
ENST00000313132_117	ENST00000313132	117	uORF	51	0.180442	VDAC2	0.00298128	-0.714286	0.0465282
ENST00000676268_32	ENST00000676268	32	uORF	39	0.265275	MTMR2	3.93989e-05	-0.714286	0.0465282
ENST00000356198_122	ENST00000356198	122	uORF	15	0.385202	CENPL	0.000110254	-0.714286	0.0465282
ENST00000537390_205	ENST00000537390	205	uORF	102	0.195171	TCP1	0.0859379	-0.714286	0.0465282
ENST00000673531_41	ENST00000673531	41	uORF	99	0.586748	ACAT1	0.0674906	-0.714286	0.0465282
ENST00000563504_21	ENST00000563504	21	uORF	63	0.156841	MPHOSPH6	0.0352437	-0.714286	0.0465282
ENST00000246151_27	ENST00000246151	27	uORF	6	0.240142	PITHD1	7.64355e-09	-0.714286	0.0465282
ENST00000538128_205	ENST00000538128	205	uORF	78	0.358599	TCP1	0.0312169	-0.714286	0.0465282
ENST00000563100_19	ENST00000563100	19	uORF	69	0.422822	MPHOSPH6	0.00823049	-0.714286	0.0465282
ENST00000687337_352	ENST00000687337	352	dORF	1959	0.246425	AFG3L2	0.00825386	-0.714286	0.0465282
ENST00000425590_14	ENST00000425590	14	uORF	12	0.395066	ASNSD1	2.72937e-07	-0.714286	0.0465282

## Sheet: Spearman_High_MYC
#Spearman rho correlation between ncORF-CDS pairs of high MYC Medulloblastoma cell lines.
ORF_id	tr_id	ORF_pos	ORF_type	ORF_len	RIBOformer_output	gene_name	TIS_transformer_output	spearman_rho	spearman_p
ENST00000295321_53	ENST00000295321	53	uORF	105	0.181981	IWS1	0.000967983	-0.858824	2.04644e-05
ENST00000637187_74	ENST00000637187	74	uORF	105	0.186063	IWS1	0.000841567	-0.841176	4.4429e-05
ENST00000322831_26	ENST00000322831	26	uORF	189	0.263388	ZCCHC7	0.221236	-0.781457	0.000350271
ENST00000539711_51	ENST00000539711	51	uORF	111	0.388594	NIPA2	0.0629704	-0.720588	0.00163819
ENST00000565698_106	ENST00000565698	106	uORF	6	0.432762	XPO6	2.8604e-05	-0.720588	0.00163819
ENST00000492721_19	ENST00000492721	19	uORF	12	0.257073	RAB5IF	3.67798e-17	-0.720588	0.00163819
ENST00000295087_19	ENST00000295087	19	uORF	168	0.745912	ARL5A	0.0125064	-0.694118	0.00285371
ENST00000696878_93	ENST00000696878	93	uORF	78	0.261125	GINS1	0.22019	-0.682353	0.00358797
ENST00000344795_25	ENST00000344795	25	uORF	12	0.379554	RAB5IF	5.44979e-18	-0.667647	0.00471198
ENST00000443925_6	ENST00000443925	6	uORF	63	0.333419	EIPR1	0.000295228	-0.65	0.00641571
ENST00000575991_26	ENST00000575991	26	uORF	129	0.507937	RABEP1	0.172775	-0.644767	0.00700548
ENST00000673643_26	ENST00000673643	26	uORF	9	0.342383	TOX4	1.09772e-09	-0.632353	0.00857758
ENST00000518908_127	ENST00000518908	127	uORF	24	0.279695	ARMC1	0.00256941	-0.623529	0.00985565
ENST00000398013_62	ENST00000398013	62	uORF	111	0.371321	NIPA2	0.061341	-0.605882	0.0128603
ENST00000674173_90	ENST00000674173	90	uORF	111	0.447624	NIPA2	0.038858	-0.605882	0.0128603
ENST00000528721_136	ENST00000528721	136	uORF	24	0.171951	ARMC1	0.000138731	-0.6	0.0140071
ENST00000519352_142	ENST00000519352	142	uORF	24	0.409134	ARMC1	0.000787636	-0.567647	0.0218146
ENST00000696862_139	ENST00000696862	139	uORF	78	0.221313	GINS1	0.168335	-0.558824	0.0244365
ENST00000303434_24	ENST00000303434	24	uORF	12	0.311483	TRABD	4.64172e-05	-0.551625	0.0267495
ENST00000327134_257	ENST00000327134	257	uORF	54	0.486691	PAK2	7.47977e-10	-0.5452	0.028952
ENST00000527733_122	ENST00000527733	122	uORF	24	0.428644	USP47	0.000244707	-0.541176	0.0304002
ENST00000399455_28	ENST00000399455	28	uORF	24	0.220655	USP47	0.00101809	-0.541176	0.0304002
ENST00000435275_80	ENST00000435275	80	uORF	45	0.175611	RPS24	0.00179048	-0.523529	0.0374126
ENST00000455393_41	ENST00000455393	41	uORF	9	0.392568	TOX4	5.63465e-08	-0.511765	0.0427234
ENST00000563386_17	ENST00000563386	17	uORF	24	0.320605	USP10	0.000343871	-0.500754	0.0481877

## Sheet: Spearman_Inverse
#Spearman rho correlation between ncORF-CDS pairs that reverses correlation between low and high MYC Medulloblastoma cell lines.
ORF_id	tr_id	ORF_pos	ORF_type	ORF_len	RiboTIE_output	gene_name	TIS_Transformer_output	myc_rho	myc_p	nonmyc_rho	nonmyc_p	dRho	dFC
ENST00000565698_106	ENST00000565698	106	uORF	6	0.432762	XPO6	2.8604e-05	-0.720588	0.00163819	0.857143	0.00653002	1.57773	1.75213
ENST00000435275_80	ENST00000435275	80	uORF	45	0.175611	RPS24	0.00179048	-0.523529	0.0374126	0.809524	0.0149027	1.33305	0.0612616
ENST00000673531_41	ENST00000673531	41	uORF	99	0.586748	ACAT1	0.0674906	0.5	0.0485803	-0.714286	0.0465282	1.21429	0.774126
ENST00000645560_75	ENST00000645560	75	uORF	30	0.183523	DEPDC5	0.0575961	0.519427	0.0392048	-0.761905	0.0280049	1.28133	0.571635
ENST00000544255_129	ENST00000544255	129	uORF	78	0.270282	TCP1	0.000907339	0.582353	0.0179327	-0.761905	0.0280049	1.34426	0.523871
ENST00000392168_236	ENST00000392168	236	uORF	78	0.176072	TCP1	0.00952321	0.6	0.0140071	-0.785714	0.0208151	1.38571	0.533659
ENST00000563504_21	ENST00000563504	21	uORF	63	0.156841	MPHOSPH6	0.0352437	0.673529	0.00423274	-0.714286	0.0465282	1.38782	0.121782
ENST00000563100_19	ENST00000563100	19	uORF	69	0.422822	MPHOSPH6	0.00823049	0.697059	0.00269059	-0.714286	0.0465282	1.41134	0.063214
ENST00000259895_129	ENST00000259895	129	uORF	21	0.616754	GTF2H4	1.9124e-05	0.741176	0.00101847	-0.904762	0.00200828	1.64594	1.90747
