# Supplementary material for: Deep learning to decode sites of RNA translation in normal and cancerous tissues
Source: Nat Commun. 2025 Feb 2;16:1275. doi: 10.1038/s41467-025-56543-0 (PMC11788427; doi:10.1038/s41467-025-56543-0)
Supplement: Supplementary file 7 — Supplementary Dataset 5 [file 41467_2025_56543_MOESM7_ESM.xlsx]

## Sheet: DESeq_MBL_Enriched_TISSUES
#term ID	term description	observed gene count	background gene count	strength	false discovery rate	matching proteins in your network (IDs)	matching proteins in your network (labels)
BTO:0000282	Head	63	6642	0.23	0.00053	9606.ENSP00000222792,9606.ENSP00000223398,9606.ENSP00000225983,9606.ENSP00000243077,9606.ENSP00000244137,9606.ENSP00000245185,9606.ENSP00000252506,9606.ENSP00000255266,9606.ENSP00000258168,9606.ENSP00000258991,9606.ENSP00000259470,9606.ENSP00000260653,9606.ENSP00000261205,9606.ENSP00000261520,9606.ENSP00000264344,9606.ENSP00000269141,9606.ENSP00000269919,9606.ENSP00000295108,9606.ENSP00000300571,…	CHN2,CLIP2,HDAC5,LRP1,PEPD,MT2A,GADD45G,PDE6A,BCO1,TEX2,CTSV,SIX3,SYT1,ICE2,FAM13A,CDH2,PGPEP1,NEUROD1,GPRC5B,USP32,ADAT1,FUZ,ZDHHC22,RCHY1,ARL4D,PEG3,WASF3,ARL4C,RNF13,B4GALNT1,FRMD6,SMARCAD1,PTPRF,ATP1B1,SLC25A39,KCTD12,SLC3A2,AHNAK,RCBTB1,OPTN,SAT1,SYNPO,JMY,USP47,CDIP1,A4GALT,IDH1,PTPN13,NDRG1,CCNB1IP1,CMSS1,PCBP4,WWTR1,HMBOX1,ADM,MED24,NRL,USP10,TMEM98,SLC1A7,NAPB,ARHGEF9,UBE3A
BTO:0001489	Whole body	96	13099	0.12	0.00053	9606.ENSP00000217961,9606.ENSP00000222792,9606.ENSP00000223398,9606.ENSP00000225983,9606.ENSP00000240100,9606.ENSP00000243077,9606.ENSP00000244137,9606.ENSP00000245185,9606.ENSP00000252506,9606.ENSP00000255266,9606.ENSP00000258168,9606.ENSP00000258991,9606.ENSP00000259470,9606.ENSP00000259895,9606.ENSP00000260653,9606.ENSP00000260952,9606.ENSP00000261205,9606.ENSP00000261520,9606.ENSP00000264344,…	STS,CHN2,CLIP2,HDAC5,DUSP4,LRP1,PEPD,MT2A,GADD45G,PDE6A,BCO1,TEX2,CTSV,GTF2H4,SIX3,ASNSD1,SYT1,ICE2,FAM13A,AMIGO2,CDH2,PGPEP1,EI24,MGAT5,ACAA2,PXYLP1,PKDCC,NEUROD1,GPRC5B,USP32,UBTF,TWF2,ADAT1,DUS3L,FUZ,ZDHHC22,RCHY1,ARL4D,PRKAG1,PEG3,GAS6,WASF3,BTBD7,ARL4C,ACVR2B,RNF13,B4GALNT1,PHF10,FRMD6,FYN,MAGEA11,SMARCAD1,TEAD4,PTPRF,GLMP,ATP1B1,PARD6B,EDA,TMEM38B,SLC25A39,KCTD12,SLC3A2,AHNAK,RCBTB1,OPTN,SA…
BTO:0000042	Animal	103	15148	0.09	0.00057	9606.ENSP00000217961,9606.ENSP00000222792,9606.ENSP00000223398,9606.ENSP00000225983,9606.ENSP00000240100,9606.ENSP00000243077,9606.ENSP00000244137,9606.ENSP00000245185,9606.ENSP00000245680,9606.ENSP00000252506,9606.ENSP00000255266,9606.ENSP00000258168,9606.ENSP00000258991,9606.ENSP00000259470,9606.ENSP00000259895,9606.ENSP00000260653,9606.ENSP00000260952,9606.ENSP00000261205,9606.ENSP00000261520,…	STS,CHN2,CLIP2,HDAC5,DUSP4,LRP1,PEPD,MT2A,SLC35F5,GADD45G,PDE6A,BCO1,TEX2,CTSV,GTF2H4,SIX3,ASNSD1,SYT1,ICE2,EEF2K,FAM13A,AMIGO2,CDH2,PGPEP1,EI24,MGAT5,ACAA2,PXYLP1,ZSCAN21,PKDCC,NEUROD1,GPRC5B,USP32,UBTF,TWF2,ADAT1,DUS3L,FUZ,ZDHHC22,RCHY1,ARL4D,PRKAG1,PEG3,GAS6,WASF3,BTBD7,ARL4C,ACVR2B,RNF13,B4GALNT1,PHF10,FRMD6,FYN,MAGEA11,MFNG,SMARCAD1,TEAD4,PTPRF,GLMP,ATP1B1,BOLA1,PARD6B,EDA,TMEM38B,SLC25A39,K…
BTO:0000142	Brain	52	5733	0.21	0.0162	9606.ENSP00000222792,9606.ENSP00000223398,9606.ENSP00000225983,9606.ENSP00000243077,9606.ENSP00000244137,9606.ENSP00000245185,9606.ENSP00000252506,9606.ENSP00000258991,9606.ENSP00000261205,9606.ENSP00000261520,9606.ENSP00000264344,9606.ENSP00000269141,9606.ENSP00000269919,9606.ENSP00000295108,9606.ENSP00000300571,9606.ENSP00000300896,9606.ENSP00000310015,9606.ENSP00000318222,9606.ENSP00000321239,…	CHN2,CLIP2,HDAC5,LRP1,PEPD,MT2A,GADD45G,TEX2,SYT1,ICE2,FAM13A,CDH2,PGPEP1,NEUROD1,GPRC5B,USP32,ADAT1,ZDHHC22,RCHY1,ARL4D,PEG3,WASF3,ARL4C,RNF13,B4GALNT1,FRMD6,SMARCAD1,PTPRF,ATP1B1,SLC25A39,SLC3A2,AHNAK,RCBTB1,OPTN,SAT1,SYNPO,JMY,CDIP1,IDH1,NDRG1,CCNB1IP1,CMSS1,PCBP4,WWTR1,HMBOX1,ADM,MED24,USP10,TMEM98,NAPB,ARHGEF9,UBE3A
BTO:0001484	Nervous system	53	6016	0.2	0.0215	9606.ENSP00000222792,9606.ENSP00000223398,9606.ENSP00000225983,9606.ENSP00000243077,9606.ENSP00000244137,9606.ENSP00000245185,9606.ENSP00000252506,9606.ENSP00000258991,9606.ENSP00000261205,9606.ENSP00000261520,9606.ENSP00000264344,9606.ENSP00000269141,9606.ENSP00000269919,9606.ENSP00000295108,9606.ENSP00000300571,9606.ENSP00000300896,9606.ENSP00000310015,9606.ENSP00000318222,9606.ENSP00000321239,…	CHN2,CLIP2,HDAC5,LRP1,PEPD,MT2A,GADD45G,TEX2,SYT1,ICE2,FAM13A,CDH2,PGPEP1,NEUROD1,GPRC5B,USP32,ADAT1,ZDHHC22,RCHY1,ARL4D,PEG3,WASF3,ARL4C,RNF13,B4GALNT1,FRMD6,SMARCAD1,PTPRF,ATP1B1,SLC25A39,SLC3A2,AHNAK,RCBTB1,OPTN,SAT1,SYNPO,JMY,CDIP1,IDH1,PTPN13,NDRG1,CCNB1IP1,CMSS1,PCBP4,WWTR1,HMBOX1,ADM,MED24,USP10,TMEM98,NAPB,ARHGEF9,UBE3A
BTO:0000083	Female reproductive system	53	6111	0.2	0.0293	9606.ENSP00000217961,9606.ENSP00000225983,9606.ENSP00000240100,9606.ENSP00000243077,9606.ENSP00000244137,9606.ENSP00000258991,9606.ENSP00000259895,9606.ENSP00000260952,9606.ENSP00000261520,9606.ENSP00000269141,9606.ENSP00000278903,9606.ENSP00000286353,9606.ENSP00000300571,9606.ENSP00000300896,9606.ENSP00000302640,9606.ENSP00000303908,9606.ENSP00000310015,9606.ENSP00000311977,9606.ENSP00000323867,…	STS,HDAC5,DUSP4,LRP1,PEPD,TEX2,GTF2H4,ASNSD1,ICE2,CDH2,EI24,PXYLP1,GPRC5B,USP32,UBTF,TWF2,ADAT1,DUS3L,PRKAG1,GAS6,BTBD7,ARL4C,RNF13,PHF10,FRMD6,FYN,MAGEA11,SMARCAD1,TEAD4,PTPRF,GLMP,PARD6B,SLC25A39,KCTD12,SLC3A2,AHNAK,RCBTB1,OPTN,SAT1,USP47,A4GALT,IDH1,NDRG1,CCNB1IP1,WWTR1,OCIAD2,HMBOX1,ADM,MED24,KRT8,USP10,PIGN,UBE3A

## Sheet: DESeq_MBL_String_interactions
#node1	node2	node1_string_id	node2_string_id	neighborhood_on_chromosome	gene_fusion	phylogenetic_cooccurrence	homology	coexpression	experimentally_determined_interaction	database_annotated	automated_textmining	combined_score
ACAA2	IDH1	9606.ENSP00000285093	9606.ENSP00000390265	0.042	0	0	0	0.218	0	0	0.449	0.551
ASDURF	ASNSD1	9606.ENSP00000475224	9606.ENSP00000260952	0	0	0	0	0	0	0	0.778	0.778
ASNSD1	ASDURF	9606.ENSP00000260952	9606.ENSP00000475224	0	0	0	0	0	0	0	0.778	0.778
B4GALNT1	FUZ	9606.ENSP00000341562	9606.ENSP00000313309	0	0	0	0	0	0	0	0.443	0.443
CDH2	KRT8	9606.ENSP00000269141	9606.ENSP00000449404	0	0	0	0	0.064	0	0	0.549	0.56
DOT1L	IDH1	9606.ENSP00000381657	9606.ENSP00000390265	0	0	0	0	0.044	0	0	0.431	0.432
EEF2K	PRKAG1	9606.ENSP00000263026	9606.ENSP00000323867	0	0	0	0	0.047	0	0.9	0.159	0.912
EI24	RCHY1	9606.ENSP00000278903	9606.ENSP00000321239	0	0	0	0	0.042	0	0	0.426	0.426
FRMD6	WWTR1	9606.ENSP00000343899	9606.ENSP00000419465	0	0	0	0	0.127	0.24	0	0.52	0.654
FUZ	B4GALNT1	9606.ENSP00000313309	9606.ENSP00000341562	0	0	0	0	0	0	0	0.443	0.443
FYN	LRP1	9606.ENSP00000346671	9606.ENSP00000243077	0	0	0	0	0.062	0	0	0.507	0.518
FYN	IDH1	9606.ENSP00000346671	9606.ENSP00000390265	0	0	0	0	0	0	0	0.457	0.457
FYN	PTPRF	9606.ENSP00000346671	9606.ENSP00000353030	0	0	0	0	0.055	0.361	0	0.196	0.472
GTF2H4	UBTF	9606.ENSP00000259895	9606.ENSP00000302640	0	0	0	0	0.067	0.087	0.5	0	0.536
GTF2H4	MED24	9606.ENSP00000259895	9606.ENSP00000440100	0	0	0	0	0.067	0.817	0	0	0.822
HMBOX1	MT2A	9606.ENSP00000430110	9606.ENSP00000245185	0	0	0	0	0	0	0	0.576	0.576
IDH1	ACAA2	9606.ENSP00000390265	9606.ENSP00000285093	0.042	0	0	0	0.218	0	0	0.449	0.551
IDH1	FYN	9606.ENSP00000390265	9606.ENSP00000346671	0	0	0	0	0	0	0	0.457	0.457
IDH1	DOT1L	9606.ENSP00000390265	9606.ENSP00000381657	0	0	0	0	0.044	0	0	0.431	0.432
JMY	WASF3	9606.ENSP00000379441	9606.ENSP00000335055	0	0	0	0	0	0.058	0	0.446	0.455
KRT8	CDH2	9606.ENSP00000449404	9606.ENSP00000269141	0	0	0	0	0.064	0	0	0.549	0.56
KRT8	RCHY1	9606.ENSP00000449404	9606.ENSP00000321239	0	0	0	0	0	0.292	0	0.459	0.6
LRP1	FYN	9606.ENSP00000243077	9606.ENSP00000346671	0	0	0	0	0.062	0	0	0.507	0.518
MED24	GTF2H4	9606.ENSP00000440100	9606.ENSP00000259895	0	0	0	0	0.067	0.817	0	0	0.822
MT2A	HMBOX1	9606.ENSP00000245185	9606.ENSP00000430110	0	0	0	0	0	0	0	0.576	0.576
NEUROD1	SIX3	9606.ENSP00000295108	9606.ENSP00000260653	0	0	0	0	0.108	0.058	0	0.437	0.486
NRL	PDE6A	9606.ENSP00000454062	9606.ENSP00000255266	0	0	0	0	0.084	0	0	0.731	0.743
NRL	OPTN	9606.ENSP00000454062	9606.ENSP00000368022	0	0	0	0	0.06	0.292	0	0.379	0.55
OPTN	NRL	9606.ENSP00000368022	9606.ENSP00000454062	0	0	0	0	0.06	0.292	0	0.379	0.55
PARD6B	TEAD4	9606.ENSP00000360672	9606.ENSP00000352926	0	0	0	0	0.049	0	0	0.412	0.417
PDE6A	NRL	9606.ENSP00000255266	9606.ENSP00000454062	0	0	0	0	0.084	0	0	0.731	0.743
PRKAG1	EEF2K	9606.ENSP00000323867	9606.ENSP00000263026	0	0	0	0	0.047	0	0.9	0.159	0.912
PRKAG1	SESN3	9606.ENSP00000323867	9606.ENSP00000441927	0	0	0	0	0.091	0	0.65	0.085	0.683
PRR5	SESN3	9606.ENSP00000384848	9606.ENSP00000441927	0	0	0	0	0.068	0	0.36	0.2	0.481
PTPN13	PTPRF	9606.ENSP00000394794	9606.ENSP00000353030	0	0	0	0.559	0.083	0.099	0	0.407	0.467
PTPRF	FYN	9606.ENSP00000353030	9606.ENSP00000346671	0	0	0	0	0.055	0.361	0	0.196	0.472
PTPRF	PTPN13	9606.ENSP00000353030	9606.ENSP00000394794	0	0	0	0.559	0.083	0.099	0	0.407	0.467
RCHY1	EI24	9606.ENSP00000321239	9606.ENSP00000278903	0	0	0	0	0.042	0	0	0.426	0.426
RCHY1	UBE3A	9606.ENSP00000321239	9606.ENSP00000497594	0	0	0	0	0.067	0	0	0.461	0.475
RCHY1	KRT8	9606.ENSP00000321239	9606.ENSP00000449404	0	0	0	0	0	0.292	0	0.459	0.6
SAT1	SLC3A2	9606.ENSP00000368572	9606.ENSP00000367123	0	0	0	0	0.061	0	0	0.454	0.466
SESN3	PRKAG1	9606.ENSP00000441927	9606.ENSP00000323867	0	0	0	0	0.091	0	0.65	0.085	0.683
SESN3	PRR5	9606.ENSP00000441927	9606.ENSP00000384848	0	0	0	0	0.068	0	0.36	0.2	0.481
SIX3	NEUROD1	9606.ENSP00000260653	9606.ENSP00000295108	0	0	0	0	0.108	0.058	0	0.437	0.486
SLC1A7	SLC3A2	9606.ENSP00000478639	9606.ENSP00000367123	0	0	0	0	0.11	0.045	0	0.523	0.559
SLC3A2	SAT1	9606.ENSP00000367123	9606.ENSP00000368572	0	0	0	0	0.061	0	0	0.454	0.466
SLC3A2	SLC1A7	9606.ENSP00000367123	9606.ENSP00000478639	0	0	0	0	0.11	0.045	0	0.523	0.559
TEAD4	PARD6B	9606.ENSP00000352926	9606.ENSP00000360672	0	0	0	0	0.049	0	0	0.412	0.417
TEAD4	WWTR1	9606.ENSP00000352926	9606.ENSP00000419465	0	0	0	0	0.081	0.934	0.9	0.785	0.998
UBE3A	RCHY1	9606.ENSP00000497594	9606.ENSP00000321239	0	0	0	0	0.067	0	0	0.461	0.475
UBTF	GTF2H4	9606.ENSP00000302640	9606.ENSP00000259895	0	0	0	0	0.067	0.087	0.5	0	0.536
USP10	WWTR1	9606.ENSP00000457411	9606.ENSP00000419465	0	0	0	0	0	0.356	0	0.12	0.409
USP32	USP47	9606.ENSP00000300896	9606.ENSP00000382382	0	0	0	0	0.086	0	0	0.424	0.451
USP47	USP32	9606.ENSP00000382382	9606.ENSP00000300896	0	0	0	0	0.086	0	0	0.424	0.451
WASF3	JMY	9606.ENSP00000335055	9606.ENSP00000379441	0	0	0	0	0	0.058	0	0.446	0.455
WWTR1	FRMD6	9606.ENSP00000419465	9606.ENSP00000343899	0	0	0	0	0.127	0.24	0	0.52	0.654
WWTR1	TEAD4	9606.ENSP00000419465	9606.ENSP00000352926	0	0	0	0	0.081	0.934	0.9	0.785	0.998
WWTR1	USP10	9606.ENSP00000419465	9606.ENSP00000457411	0	0	0	0	0	0.356	0	0.12	0.409

## Sheet: Spearman_High_MYC_TISSUES
#term ID	term description	observed gene count	background gene count	strength	false discovery rate	matching proteins in your network (IDs)	matching proteins in your network (labels)
KW-0007	Acetylation	10	3362	0.56	0.0417	9606.ENSP00000276569,9606.ENSP00000295321,9606.ENSP00000302790,9606.ENSP00000314067,9606.ENSP00000379173,9606.ENSP00000381652,9606.ENSP00000382382,9606.ENSP00000414321,9606.ENSP00000445408,9606.ENSP00000457411	ARMC1,IWS1,XPO6,PAK2,TRABD,EIPR1,USP47,RPS24,RABEP1,USP10
